# Supplementary material for: Productive Replication of HIV-1 but Not SIVmac in Small Ruminant Cells
Source: Pathogens. 2022 Jul 15;11(7):799. doi: 10.3390/pathogens11070799 (PMC9316499; doi:10.3390/pathogens11070799)
Supplement: Supplementary file 1 [file pathogens-11-00799-s001.zip]

Archive with 1 entries (1 files):
- pathogens-1709305-supplementary.pdf
